# Supplementary material for: Evaluation of Cough Medication Use Patterns in Ambulatory Care Settings in the United States: 2003–2018
Source: J Clin Med. 2022 Jun 25;11(13):3671. doi: 10.3390/jcm11133671 (PMC9267927; doi:10.3390/jcm11133671)
Supplement: Supplementary file 1 [file jcm-11-03671-s001.zip]

Archive with 1 entries (1 files):
- jcm-1710097-supplementary.pdf
